# Supplementary material for: A Multi-Centre Study to Risk Stratify Colorectal Polyp Surveillance Patients Utilising Volatile Organic Compounds and Faecal Immunochemical Test
Source: Cancers (Basel). 2022 Oct 9;14(19):4951. doi: 10.3390/cancers14194951 (PMC9562257; doi:10.3390/cancers14194951)
Supplement: Supplementary file 1 [file cancers-14-04951-s001.zip]

Archive with 1 entries (1 files):
- cancers-1916094-supplementary.pdf
